# Supplementary material for: The AtMINPP Gene, Encoding a Multiple Inositol Polyphosphate Phosphatase, Coordinates a Novel Crosstalk between Phytic Acid Metabolism and Ethylene Signal Transduction in Leaf Senescence
Source: Int J Mol Sci. 2024 Aug 17;25(16):8969. doi: 10.3390/ijms25168969 (PMC11354338; doi:10.3390/ijms25168969)
Supplement: Supplementary file 1 [file ijms-25-08969-s001.zip]

Archive with 1 entries (1 files):
- ijms-3142053-supplementary.pdf
